# Supplementary material for: A Distribution-Free Model for Longitudinal Metagenomic Count Data
Source: Genes (Basel). 2022 Jul 1;13(7):1183. doi: 10.3390/genes13071183 (PMC9316307; doi:10.3390/genes13071183)
Supplement: Supplementary file 1 [file genes-13-01183-s001.zip]

Archive with 1 entries (1 files):
- genes-1744147-supplementary.pdf
